# Supplementary material for: Factors Influencing the Repeated Transient Optical Droplet Vaporization Threshold and Lifetimes of Phase Change, Perfluorocarbon Nanodroplets
Source: Nanomaterials (Basel). 2023 Aug 2;13(15):2238. doi: 10.3390/nano13152238 (PMC10421047; doi:10.3390/nano13152238)
Supplement: Supplementary file 1 [file nanomaterials-13-02238-s001.zip]

Archive with 1 entries (1 files):
- nanomaterials-2511399-supplementary.pdf
